# Supplementary material for: Pre-Bleaching Coral Microbiome Is Enriched in Beneficial Taxa and Functions
Source: Microorganisms. 2024 May 16;12(5):1005. doi: 10.3390/microorganisms12051005 (PMC11123844; doi:10.3390/microorganisms12051005)
Supplement: Supplementary file 1 [file microorganisms-12-01005-s001.zip]

Archive with 1 entries (1 files):
- microorganisms-2921353-supplementary.pdf
